# Supplementary material for: Solubility and Diffusion of Main Biogas Components in a Glassy Polysulfone-Based Membrane
Source: Molecules. 2025 Jan 30;30(3):614. doi: 10.3390/molecules30030614 (PMC11821198; doi:10.3390/molecules30030614)
Supplement: Supplementary file 1 [file molecules-30-00614-s001.zip]

Archive with 1 entries (1 files):
- molecules-3415287-supplementary.pdf
